# Supplementary material for: N-(2-Amino-4,6-dihydroxypyrimidin-5-yl)acetamide dihydrate
Source: Acta Crystallogr Sect E Struct Rep Online. 2011 Aug 31;67(Pt 9):o2526. doi: 10.1107/S1600536811034441 (PMC3200964; doi:10.1107/S1600536811034441)
Supplement: Supplementary file 2 [file e-67-o2526-Isup2.hkl]

# 
# h,k,l, Fc-squared, Fo-squared, sigma(Fo-squared) and status flag 
# 
data_I
_shelx_title ' 110319f in P2(1)/c' 
_shelx_refln_list_code          4 
_shelx_F_calc_maximum      219.63 
_exptl_crystal_F_000       464.00 
_reflns_d_resolution_high  0.8411 
 
loop_ 
 _symmetry_equiv_pos_as_xyz 
 'x, y, z' 
 '-x, y+1/2, -z+1/2' 
 '-x, -y, -z' 
 'x, -y-1/2, z-1/2' 
 
_cell_length_a     9.5501 
_cell_length_b    12.2161 
_cell_length_c     8.5324 
_cell_angle_alpha  90.000 
_cell_angle_beta   98.708 
_cell_angle_gamma  90.000 
 
_shelx_F_squared_multiplier     1.000 
 
loop_ 
 _refln_index_h 
 _refln_index_k 
 _refln_index_l 
 _refln_F_squared_calc 
 _refln_F_squared_meas 
 _refln_F_squared_sigma 
 _refln_observed_status 
   1   0   0     8101.58     6125.88     54.20 o 
   2   0   0      511.73      508.18     10.47 o 
   3   0   0       32.11       45.40      4.59 o 
   4   0   0      299.17      311.33     11.72 o 
   5   0   0      607.99      592.31     18.07 o 
   6   0   0      223.86      243.26     12.49 o 
   7   0   0      137.18      136.87     10.62 o 
   8   0   0       11.12        5.12      5.22 o 
   9   0   0        0.00        2.58      5.67 o 
  10   0   0       20.51       10.03      8.92 o 
  11   0   0        4.17        9.52      7.29 o 
   1   1   0     1190.45     1181.52     66.05 o 
   2   1   0      227.39      184.29      5.44 o 
   3   1   0     1383.68     1381.63     33.89 o 
   4   1   0      979.73     1047.00     34.75 o 
   5   1   0      224.15      183.14      8.28 o 
   6   1   0      271.63      277.69     10.91 o 
   7   1   0      328.00      305.63     12.30 o 
   8   1   0       57.50       54.14      6.18 o 
   9   1   0       33.30       25.95      5.53 o 
  10   1   0       16.34       14.04      5.43 o 
  11   1   0       31.06       31.85      8.04 o 
   0   2   0      124.45      116.40      5.12 o 
   1   2   0        0.00       -0.62      1.29 o 
   2   2   0       10.36       13.12      2.34 o 
   3   2   0      310.26      266.20     10.43 o 
   4   2   0       84.73       75.60      3.36 o 
   5   2   0      103.66       90.07      6.05 o 
   6   2   0       19.24       18.31      4.16 o 
   7   2   0      100.04       86.46      7.24 o 
   8   2   0       47.03       45.94      6.65 o 
   9   2   0        1.22       -1.96      4.01 o 
  10   2   0        4.44        3.76      3.94 o 
  11   2   0        7.09        1.99      5.93 o 
   1   3   0      373.31      371.30     31.41 o 
   2   3   0     5357.09     5392.04    131.44 o 
   3   3   0      128.15      132.81      4.22 o 
   4   3   0       35.31       43.56      2.86 o 
   5   3   0       54.39       48.52      3.10 o 
   6   3   0        4.04        1.91      3.21 o 
   7   3   0       42.86       42.85      5.73 o 
   8   3   0       44.13       35.48      6.59 o 
   9   3   0       46.10       39.77      6.06 o 
  10   3   0       23.42       20.24      6.01 o 
   0   4   0     8888.57     8840.76     77.04 o 
   1   4   0     4021.42     3857.44    204.91 o 
   2   4   0     2511.22     2512.00     58.75 o 
   3   4   0     1943.32     2071.87     30.17 o 
   4   4   0      151.85      176.49      5.54 o 
   5   4   0       25.49       19.51      3.79 o 
   6   4   0       60.29       58.91      5.87 o 
   7   4   0       57.37       50.40      5.93 o 
   8   4   0        6.71        3.69      4.19 o 
   9   4   0       32.35       21.90      6.67 o 
  10   4   0       10.44        3.96      4.49 o 
   1   5   0       31.60       31.71      3.04 o 
   2   5   0      139.51      168.63      5.50 o 
   3   5   0     1149.73     1089.42     25.64 o 
   4   5   0     1274.37     1317.45     49.85 o 
   5   5   0        7.26        2.07      2.95 o 
   6   5   0        0.66        0.66      3.57 o 
   7   5   0       44.11       51.40      7.53 o 
   8   5   0      137.52      136.43      9.89 o 
   9   5   0      721.78      807.73     32.33 o 
  10   5   0      333.57      375.81     17.69 o 
   0   6   0      505.90      534.60     18.34 o 
   1   6   0       72.52       72.60      4.52 o 
   2   6   0      414.90      428.63     25.78 o 
   3   6   0      498.81      542.13     11.42 o 
   4   6   0        0.89        3.54      2.38 o 
   5   6   0        0.27        2.98      3.31 o 
   6   6   0        0.01        2.41      3.59 o 
   7   6   0       54.98       55.01      6.45 o 
   8   6   0        2.82        3.92      4.43 o 
   9   6   0       94.76      104.32      9.65 o 
  10   6   0       17.57       11.53      5.96 o 
   1   7   0       57.21       51.81      4.30 o 
   2   7   0      236.56      225.11      8.04 o 
   3   7   0        2.43        0.88      2.11 o 
   4   7   0       11.24       11.44      3.30 o 
   5   7   0      146.75      137.56      8.90 o 
   6   7   0        8.06        4.79      4.16 o 
   7   7   0       33.66       35.66      6.06 o 
   8   7   0        2.07        1.47      4.00 o 
   9   7   0        2.77       -1.25      5.98 o 
   0   8   0      271.92      259.52     13.83 o 
   1   8   0       82.77       75.07      5.16 o 
   2   8   0       70.15       63.42      5.00 o 
   3   8   0       92.30       97.89      5.65 o 
   4   8   0       30.31       17.79      4.12 o 
   5   8   0      266.10      267.24     11.73 o 
   6   8   0      101.41       83.93     16.19 o 
   7   8   0       41.89       48.30      8.88 o 
   8   8   0        0.25        0.94      5.00 o 
   9   8   0        2.73       -1.21      7.49 o 
   1   9   0       38.75       29.18      3.46 o 
   2   9   0       51.02       42.87      4.56 o 
   3   9   0       88.25       72.06      7.46 o 
   4   9   0       47.25       44.16      7.34 o 
   5   9   0       29.22       27.40      6.80 o 
   6   9   0       26.79       19.28      6.04 o 
   7   9   0      208.66      217.53     22.59 o 
   8   9   0       37.59       40.02     16.79 o 
   0  10   0     2540.80     2626.28     65.65 o 
   1  10   0      276.48      282.81     15.82 o 
   2  10   0        6.08        9.44      3.81 o 
   3  10   0        0.56        4.26      4.45 o 
   4  10   0       22.30       22.79      6.40 o 
   5  10   0       89.38       93.47     10.73 o 
   6  10   0       18.50       13.11      6.13 o 
   7  10   0        0.00        1.02      7.21 o 
   8  10   0        3.88        2.81      7.23 o 
   1  11   0        3.98        6.43      7.19 o 
   2  11   0        0.09        0.03      4.05 o 
   3  11   0        4.20       16.04      8.56 o 
   4  11   0        1.32        2.95      4.01 o 
   5  11   0       23.98       28.17      7.66 o 
   6  11   0        4.68        8.45      6.52 o 
   7  11   0       19.58       24.56      6.61 o 
   0  12   0      382.23      357.51     25.99 o 
   1  12   0       50.94       52.00     12.13 o 
   2  12   0       85.96       84.36     10.20 o 
   3  12   0        0.43        5.04      6.71 o 
   4  12   0        0.24        2.43      5.85 o 
   5  12   0       26.18       31.66      8.86 o 
   6  12   0       23.88       24.36     13.83 o 
   1  13   0        0.08        3.92      4.67 o 
   2  13   0      447.18      466.01     33.23 o 
   3  13   0       93.61       99.42     11.59 o 
   4  13   0        5.19       12.03      6.23 o 
   5  13   0        5.04       16.78      6.76 o 
   0  14   0       53.87       47.01     12.31 o 
   1  14   0       25.64       45.82      8.78 o 
   2  14   0       23.34       27.15     11.50 o 
 -11   1   1        8.31        3.05      5.23 o 
 -10   1   1        2.52        5.27      4.65 o 
  -9   1   1      115.87      108.03     10.83 o 
  -8   1   1      379.85      356.51     14.24 o 
  -7   1   1      201.69      200.40     10.17 o 
  -6   1   1      244.83      219.22     19.55 o 
  -5   1   1       46.41       51.34      3.24 o 
  -4   1   1       36.46       36.80      3.76 o 
  -3   1   1     1032.74     1032.58     12.19 o 
  -2   1   1      285.93      251.41      6.39 o 
  -1   1   1      691.54      666.11     10.29 o 
   0   1   1     1537.84     1605.10     37.90 o 
   1   1   1      135.20       97.85      2.68 o 
   2   1   1      164.66      165.36      3.81 o 
   3   1   1        6.11        5.43      1.68 o 
   4   1   1       80.33       71.92      3.73 o 
   5   1   1      315.49      355.56      8.21 o 
   6   1   1     1380.70     1339.23     23.42 o 
   7   1   1       45.89       54.17      6.26 o 
   8   1   1       11.78       10.58      4.54 o 
   9   1   1       50.71       50.00      6.52 o 
  10   1   1        2.15        2.96      4.83 o 
 -11   2   1        1.49        0.97      5.46 o 
 -10   2   1        0.43       -2.12      3.45 o 
  -9   2   1        2.45        1.78      3.69 o 
  -8   2   1      210.49      186.35     10.70 o 
  -7   2   1        1.73        3.65      3.77 o 
  -6   2   1      143.62      145.17      8.01 o 
  -5   2   1      321.35      320.92     14.06 o 
  -4   2   1     1665.06     1537.28     21.13 o 
  -3   2   1     5283.06     5236.00     46.84 o 
  -2   2   1      103.88       80.50      3.59 o 
  -1   2   1     3292.75     3157.78     65.59 o 
   0   2   1     1691.73     1675.26     26.95 o 
   1   2   1      102.38      102.41      5.40 o 
   2   2   1      157.49      129.38      7.25 o 
   3   2   1      480.41      483.09      8.63 o 
   4   2   1     2031.88     2044.04     39.70 o 
   5   2   1      316.36      328.77     11.61 o 
   6   2   1     1220.21     1136.61     28.42 o 
   7   2   1      110.61       98.98      7.85 o 
   8   2   1       77.55       79.81      7.46 o 
   9   2   1        0.36        6.02      4.41 o 
  10   2   1       17.76       17.67      5.18 o 
 -11   3   1       14.74       15.48      8.71 o 
 -10   3   1       96.61       83.18      8.59 o 
  -9   3   1        2.91        0.34      4.21 o 
  -8   3   1       16.71        7.95      4.00 o 
  -7   3   1       26.48       30.01      4.93 o 
  -6   3   1      597.15      598.66     16.29 o 
  -5   3   1        1.25       -2.84      2.15 o 
  -4   3   1     1249.63     1237.25     28.22 o 
  -3   3   1      768.34      767.01     28.36 o 
  -2   3   1       10.88       14.84      2.18 o 
  -1   3   1      311.61      345.62      8.21 o 
   0   3   1     1456.97     1559.95     24.69 o 
   1   3   1    10842.40    10202.27    137.20 o 
   2   3   1      901.55      968.76     38.22 o 
   3   3   1     1177.52     1311.34     25.87 o 
   4   3   1       47.42       43.11      3.36 o 
   5   3   1       17.50       14.01      3.48 o 
   6   3   1        3.57        0.67      2.90 o 
   7   3   1       99.67       90.71      7.52 o 
   8   3   1      118.58      121.35      9.17 o 
   9   3   1        0.31        0.35      4.20 o 
  10   3   1       48.58       38.62      7.22 o 
 -10   4   1       64.09       78.03     14.19 o 
  -9   4   1        3.14       -5.74      3.99 o 
  -8   4   1       34.38       28.38      5.41 o 
  -7   4   1        0.21        0.53      2.99 o 
  -6   4   1      112.13       96.69      7.10 o 
  -5   4   1      109.33      114.10     11.46 o 
  -4   4   1        3.67        3.91      3.10 o 
  -3   4   1       66.63       75.50      3.59 o 
  -2   4   1       90.42       85.15      4.04 o 
  -1   4   1      333.33      330.13     14.44 o 
   0   4   1      154.02      152.21      7.23 o 
   1   4   1      457.70      457.88     16.08 o 
   2   4   1        9.99        8.90      1.96 o 
   3   4   1       69.91       68.00      3.84 o 
   4   4   1       18.54       18.19      2.76 o 
   5   4   1        0.09       -0.50      2.01 o 
   6   4   1      102.34       88.16      6.84 o 
   7   4   1       39.31       35.39      5.70 o 
   8   4   1      115.54      117.32      9.29 o 
   9   4   1       28.10       30.15      6.49 o 
  10   4   1        8.58        4.61      4.83 o 
 -10   5   1      116.97      136.32     11.72 o 
  -9   5   1       10.55        8.86      4.55 o 
  -8   5   1        4.58        4.84      4.01 o 
  -7   5   1        4.12        2.28      3.78 o 
  -6   5   1        3.31        2.34      2.97 o 
  -5   5   1      300.86      312.77     11.48 o 
  -4   5   1        5.64        3.43      1.90 o 
  -3   5   1      121.27      118.47      5.47 o 
  -2   5   1      107.39      116.09      5.01 o 
  -1   5   1      301.39      319.73     24.31 o 
   0   5   1      232.14      234.01      5.14 o 
   1   5   1      120.34      120.26      4.30 o 
   2   5   1       65.15       60.76      4.67 o 
   3   5   1       74.03       71.40      4.16 o 
   4   5   1       45.22       47.92      3.84 o 
   5   5   1       15.54       15.80      3.90 o 
   6   5   1       47.66       49.48      5.81 o 
   7   5   1      133.70      138.27      9.28 o 
   8   5   1      442.28      519.22     18.80 o 
   9   5   1       73.01       69.44      8.32 o 
  10   5   1       14.56       12.79      5.78 o 
 -10   6   1        0.22       -3.67      4.09 o 
  -9   6   1        4.00        1.00      3.53 o 
  -8   6   1        1.95        3.60      3.30 o 
  -7   6   1        0.74        3.36      3.97 o 
  -6   6   1      171.54      161.64      9.33 o 
  -5   6   1      158.49      183.15      9.46 o 
  -4   6   1     1704.83     1847.61     50.98 o 
  -3   6   1      133.87      154.64      5.35 o 
  -2   6   1      235.72      236.21      9.55 o 
  -1   6   1     1462.98     1367.00     54.28 o 
   0   6   1      158.79      158.48      9.23 o 
   1   6   1     3603.62     4008.76     34.00 o 
   2   6   1      459.96      553.44     14.67 o 
   3   6   1     1290.47     1471.47     29.84 o 
   4   6   1       74.90       78.06      4.94 o 
   5   6   1        6.32        4.30      3.24 o 
   6   6   1        7.49        3.52      4.10 o 
   7   6   1      180.43      183.63     11.09 o 
   8   6   1        0.63        1.11      4.55 o 
   9   6   1        1.34        4.51      6.46 o 
  -9   7   1       31.71       27.21      5.04 o 
  -8   7   1        6.04        7.61      3.76 o 
  -7   7   1        1.50        2.28      3.49 o 
  -6   7   1      100.63       86.11      6.34 o 
  -5   7   1       41.08       34.96      4.07 o 
  -4   7   1      584.06      627.58     21.09 o 
  -3   7   1      516.51      486.02     11.84 o 
  -2   7   1       22.30        7.52      3.08 o 
  -1   7   1       60.83       73.95      4.84 o 
   0   7   1      655.58      682.07     18.41 o 
   1   7   1     2694.32     2814.05     24.98 o 
   2   7   1      296.05      332.99     16.67 o 
   3   7   1      323.53      348.95      9.41 o 
   4   7   1        0.63        0.47      2.43 o 
   5   7   1       28.17       31.61      5.26 o 
   6   7   1       73.12       63.42     13.12 o 
   7   7   1      163.47      160.85     13.77 o 
   8   7   1      311.97      361.38     21.52 o 
   9   7   1       24.94       21.32      8.38 o 
  -9   8   1       22.49       27.92      6.75 o 
  -8   8   1       92.12       94.76      7.85 o 
  -7   8   1        1.21        1.93      3.03 o 
  -6   8   1        4.70        1.87      3.08 o 
  -5   8   1        1.07        1.50      2.76 o 
  -4   8   1        3.28        3.48      2.65 o 
  -3   8   1      187.60      182.05      6.62 o 
  -2   8   1        5.12        3.88      2.26 o 
  -1   8   1        7.71        5.76      2.44 o 
   0   8   1        5.82        3.64      2.58 o 
   1   8   1        8.27        5.72      2.43 o 
   2   8   1        9.07        8.77      3.73 o 
   3   8   1       28.41       25.96      4.28 o 
   4   8   1       86.13       82.83      8.97 o 
   5   8   1       33.79       30.77      6.95 o 
   6   8   1      219.10      222.13     15.77 o 
   7   8   1        2.00        1.96      4.98 o 
   8   8   1       16.88       19.89      7.27 o 
   9   8   1       15.66       11.31      9.19 o 
  -8   9   1       17.00       22.49      5.62 o 
  -7   9   1        0.95        1.87      4.08 o 
  -6   9   1       43.48       48.87      5.37 o 
  -5   9   1       26.60       22.49      4.15 o 
  -4   9   1        1.97        1.68      2.71 o 
  -3   9   1        0.99        0.85      2.33 o 
  -2   9   1       20.54       12.56      3.10 o 
  -1   9   1      154.40      132.54      9.52 o 
   0   9   1        8.79        8.76      3.43 o 
   1   9   1        8.62        8.70      3.04 o 
   2   9   1        0.00        1.32      3.78 o 
   3   9   1        0.94        2.99      4.08 o 
   4   9   1       53.20       52.19      8.08 o 
   5   9   1        7.36        8.46      6.43 o 
   6   9   1        0.89       -0.11      5.36 o 
   7   9   1        0.02       -0.54      5.60 o 
   8   9   1       22.15       12.85      8.21 o 
  -8  10   1        5.64        4.07      5.39 o 
  -7  10   1        0.49        2.16      4.37 o 
  -6  10   1       30.49       34.30      6.45 o 
  -5  10   1        1.89        0.56      3.60 o 
  -4  10   1       58.63       45.65      6.09 o 
  -3  10   1       72.28       54.10      6.10 o 
  -2  10   1      669.52      681.24     20.50 o 
  -1  10   1     3463.83     3501.00    100.46 o 
   0  10   1      639.59      653.53     38.22 o 
   1  10   1       13.80        7.55      4.67 o 
   2  10   1       45.23       58.06      7.41 o 
   3  10   1      205.85      205.09     12.94 o 
   4  10   1      112.92      109.58     12.97 o 
   5  10   1        0.16        4.32      5.18 o 
   6  10   1        0.12        2.61      5.17 o 
   7  10   1       25.03       26.38      8.39 o 
  -7  11   1       93.13       65.88     16.89 o 
  -6  11   1       14.58       12.51      6.01 o 
  -5  11   1       41.54       37.78      7.71 o 
  -4  11   1       49.76       41.49      8.61 o 
  -3  11   1      132.04      143.52     12.20 o 
  -2  11   1       76.59       72.72      8.47 o 
  -1  11   1      103.20      103.90     10.02 o 
   0  11   1      170.65      183.73      8.84 o 
   1  11   1       19.29       26.99      6.12 o 
   2  11   1       48.18       50.94      7.59 o 
   3  11   1        6.82       11.15      5.98 o 
   4  11   1      167.11      155.28     13.78 o 
   5  11   1      207.02      199.17     15.97 o 
   6  11   1      375.72      441.27     41.59 o 
   7  11   1       45.96       35.45      9.62 o 
  -6  12   1       31.14       37.24     11.75 o 
  -5  12   1        2.13        8.23      5.65 o 
  -4  12   1       50.93       58.18      9.70 o 
  -3  12   1       38.64       37.74      7.33 o 
  -2  12   1       36.72       35.10      9.57 o 
  -1  12   1      156.47      145.81     12.10 o 
   0  12   1       95.89       97.16     10.68 o 
   1  12   1        4.26        2.39      4.53 o 
   2  12   1        9.69        7.14      7.34 o 
   3  12   1        9.28       10.85      7.90 o 
   4  12   1       40.55       43.92      8.56 o 
   5  12   1        0.19        0.36      6.18 o 
   6  12   1        5.78        6.94      6.43 o 
  -5  13   1        0.23        3.67      6.74 o 
  -4  13   1        1.10        8.88      6.44 o 
  -3  13   1        7.03       12.54      5.72 o 
  -2  13   1        8.47       11.40      7.34 o 
  -1  13   1        0.05       -0.26      5.32 o 
   0  13   1        0.49        3.34      4.16 o 
   1  13   1        0.41        3.74      4.85 o 
   2  13   1        0.02        7.45      7.09 o 
   3  13   1        0.45        5.83      8.81 o 
   4  13   1        1.73        1.17      9.17 o 
  -2  14   1       10.28       19.74      7.09 o 
  -1  14   1        7.05       13.22     11.09 o 
   0  14   1       16.37       10.16      7.52 o 
   1  14   1       67.10       80.13     10.62 o 
   2  14   1        0.33        5.77      6.94 o 
 -11   0   2       14.46       22.84     10.23 o 
 -10   0   2       78.84       58.40     12.11 o 
  -9   0   2        3.36        4.81      7.90 o 
  -8   0   2        3.48       -0.41      6.69 o 
  -7   0   2       73.56       78.97     11.55 o 
  -6   0   2        4.33        8.17      3.35 o 
  -5   0   2      178.52      204.11      8.46 o 
  -4   0   2      128.63      127.57      6.39 o 
  -3   0   2    21681.72    20034.56    117.67 o 
  -2   0   2    48238.54    38219.31    174.45 o 
  -1   0   2     5140.84     5432.50     38.63 o 
   0   0   2      229.49      230.45      7.42 o 
   1   0   2      523.74      441.33      7.76 o 
   2   0   2      743.24      741.20     32.55 o 
   3   0   2     9713.10     9637.96    117.00 o 
   4   0   2      426.15      411.22     10.92 o 
   5   0   2      203.68      198.61     10.57 o 
   6   0   2       67.10       58.78      5.60 o 
   7   0   2      152.65      147.06     11.03 o 
   8   0   2        0.41        0.96      5.11 o 
   9   0   2       11.05        4.36      8.31 o 
  10   0   2       51.35       59.72     12.71 o 
 -11   1   2        0.67        4.06      6.61 o 
 -10   1   2       20.65       16.15      6.35 o 
  -9   1   2       52.04       39.29      7.46 o 
  -8   1   2       29.44       25.15      5.85 o 
  -7   1   2      284.24      265.99     11.98 o 
  -6   1   2        0.00        3.82      2.62 o 
  -5   1   2        5.96        2.70      1.88 o 
  -4   1   2      326.73      312.65      8.63 o 
  -3   1   2      614.28      683.28      9.90 o 
  -2   1   2     3955.51     3945.72     21.10 o 
  -1   1   2        1.24        0.04      1.51 o 
   0   1   2      306.44      370.06     13.14 o 
   1   1   2       74.62       66.44      2.38 o 
   2   1   2        6.06        3.24      1.35 o 
   3   1   2      399.33      407.81      7.01 o 
   4   1   2     1570.92     1726.61     19.75 o 
   5   1   2      396.87      440.34      8.67 o 
   6   1   2      326.50      329.79      9.08 o 
   7   1   2      612.40      635.98     18.60 o 
   8   1   2       77.74       79.97      7.95 o 
   9   1   2      103.27       97.59     10.45 o 
  10   1   2       75.73       71.55      8.84 o 
 -11   2   2        1.60        2.35      4.51 o 
 -10   2   2       42.12       44.07     10.03 o 
  -9   2   2       38.86       36.55      6.12 o 
  -8   2   2       15.64       14.16      4.69 o 
  -7   2   2       59.52       57.74      4.91 o 
  -6   2   2        7.17        5.46      2.52 o 
  -5   2   2      404.12      404.99     10.10 o 
  -4   2   2      121.93      130.14      5.53 o 
  -3   2   2        0.01       -0.12      1.47 o 
  -2   2   2       20.82       22.49      2.01 o 
  -1   2   2       28.89       28.77      1.90 o 
   0   2   2      133.29      148.61      5.43 o 
   1   2   2        5.97        7.10      1.59 o 
   2   2   2       64.25       60.12      3.08 o 
   3   2   2       13.89       10.90      2.09 o 
   4   2   2        2.62        1.68      2.13 o 
   5   2   2       21.24       20.81      3.30 o 
   6   2   2       16.56       11.90      3.07 o 
   7   2   2        3.86        3.11      3.86 o 
   8   2   2        1.66       -4.40      3.36 o 
   9   2   2        6.11        2.12      4.25 o 
  10   2   2        0.01       -1.12      4.62 o 
 -11   3   2       13.51       11.95      7.31 o 
 -10   3   2        5.22        5.61      4.40 o 
  -9   3   2        1.01        2.13      4.29 o 
  -8   3   2        5.41        4.00      3.55 o 
  -7   3   2        8.48        6.12      2.89 o 
  -6   3   2        0.40        1.66      2.53 o 
  -5   3   2      780.70      768.64     14.28 o 
  -4   3   2      576.73      544.14     11.18 o 
  -3   3   2       10.70       12.42      2.40 o 
  -2   3   2        3.61        4.74      1.51 o 
  -1   3   2       25.96       21.41      1.87 o 
   0   3   2     1329.98     1398.27     17.85 o 
   1   3   2      789.52      804.29     22.08 o 
   2   3   2      881.61      980.20     24.89 o 
   3   3   2        1.84        1.34      1.89 o 
   4   3   2        0.31        0.46      1.99 o 
   5   3   2      526.34      505.44     11.55 o 
   6   3   2        0.59       -0.76      2.92 o 
   7   3   2      333.60      350.49     13.89 o 
   8   3   2        0.98       -2.53      3.71 o 
   9   3   2        9.03        0.38      4.31 o 
  10   3   2       32.62       30.82      6.70 o 
 -10   4   2       20.93       11.35      4.85 o 
  -9   4   2        7.44       10.09      4.97 o 
  -8   4   2        0.52        0.54      2.87 o 
  -7   4   2        1.13        3.80      2.83 o 
  -6   4   2       13.57        8.23      2.61 o 
  -5   4   2     1203.81     1214.98     18.75 o 
  -4   4   2      914.09      917.34     15.23 o 
  -3   4   2      120.03      133.27      5.54 o 
  -2   4   2      173.59      158.94      5.48 o 
  -1   4   2     1406.29     1333.63     15.96 o 
   0   4   2     4884.52     4876.45    105.41 o 
   1   4   2      479.22      578.53     12.68 o 
   2   4   2        4.56       -0.88      1.49 o 
   3   4   2      702.09      762.16     16.47 o 
   4   4   2      492.97      531.41     12.91 o 
   5   4   2       14.64       12.67      3.07 o 
   6   4   2      157.76      163.21      9.30 o 
   7   4   2       17.29       15.08      4.28 o 
   8   4   2       30.38       38.13      6.83 o 
   9   4   2       16.88       22.97      6.31 o 
  10   4   2       42.89       42.00      9.61 o 
 -10   5   2       30.86       37.34      7.04 o 
  -9   5   2        0.48        0.83      4.01 o 
  -8   5   2        5.83        3.01      2.95 o 
  -7   5   2       83.96       79.56      6.19 o 
  -6   5   2      109.16      124.93      6.85 o 
  -5   5   2        3.81        3.74      2.67 o 
  -4   5   2       76.41       76.95      4.91 o 
  -3   5   2      208.63      233.06      7.48 o 
  -2   5   2      278.03      314.90      8.00 o 
  -1   5   2      113.20      158.18      5.96 o 
   0   5   2     2856.69     2890.73     45.54 o 
   1   5   2        1.92        4.97      2.59 o 
   2   5   2       76.96       63.41      3.49 o 
   3   5   2       33.14       29.56      4.18 o 
   4   5   2      169.81      147.46      6.41 o 
   5   5   2       26.86       30.08      3.84 o 
   6   5   2      264.85      266.14     11.59 o 
   7   5   2     3158.31     3416.59    180.78 o 
   8   5   2      207.74      192.23     15.66 o 
   9   5   2       59.79       49.45     10.21 o 
 -10   6   2        1.60        1.75      4.55 o 
  -9   6   2        2.07        7.21      4.87 o 
  -8   6   2        0.15       -3.08      3.36 o 
  -7   6   2       17.55       19.29      3.85 o 
  -6   6   2        8.14        4.94      3.12 o 
  -5   6   2      519.29      516.32     15.70 o 
  -4   6   2      179.41      178.67      7.37 o 
  -3   6   2       27.46       26.78      3.25 o 
  -2   6   2       16.45       16.83      2.90 o 
  -1   6   2       54.94       56.68      6.53 o 
   0   6   2       99.18      105.60      4.34 o 
   1   6   2       91.77      107.47      6.60 o 
   2   6   2       71.77       73.67      3.87 o 
   3   6   2       77.49       77.54      4.89 o 
   4   6   2       36.05       29.10      3.47 o 
   5   6   2       41.22       35.58      6.90 o 
   6   6   2        5.05        1.47      4.91 o 
   7   6   2       12.55       14.27      7.58 o 
   8   6   2        9.64        9.70      6.90 o 
   9   6   2        6.08        7.17      6.52 o 
  -9   7   2       42.29       43.35      5.56 o 
  -8   7   2        0.17        1.25      3.37 o 
  -7   7   2       42.71       37.36      5.01 o 
  -6   7   2       13.22       12.87      3.52 o 
  -5   7   2        4.30        4.99      2.84 o 
  -4   7   2       24.83       25.14      3.63 o 
  -3   7   2        3.23        3.03      2.39 o 
  -2   7   2       68.95       60.93      4.31 o 
  -1   7   2        7.07        5.17      2.40 o 
   0   7   2      101.25      100.21      8.17 o 
   1   7   2       95.08      102.16      6.69 o 
   2   7   2       98.62       99.42      6.70 o 
   3   7   2        0.22        1.79      3.35 o 
   4   7   2        0.46       -2.44      3.01 o 
   5   7   2       21.31       12.18      5.55 o 
   6   7   2        0.37        4.14      5.61 o 
   7   7   2       27.94       24.29      8.17 o 
   8   7   2        0.06       -0.76      6.17 o 
   9   7   2       25.90       18.38      7.98 o 
  -9   8   2       16.34       13.92      4.51 o 
  -8   8   2        1.77       -0.46      3.02 o 
  -7   8   2        7.16        8.77      3.66 o 
  -6   8   2        0.34       -2.56      2.77 o 
  -5   8   2       76.49       74.30      5.86 o 
  -4   8   2       64.74       59.30      4.94 o 
  -3   8   2       66.19       65.43      4.98 o 
  -2   8   2        7.99        9.15      3.29 o 
  -1   8   2       22.25       18.63      4.52 o 
   0   8   2      127.35      146.16     10.15 o 
   1   8   2       17.05       14.72      4.08 o 
   2   8   2      545.26      522.81     18.50 o 
   3   8   2       33.99       30.92      4.80 o 
   4   8   2       24.48       22.28      4.92 o 
   5   8   2      298.61      340.63     19.44 o 
   6   8   2        3.87        6.84      6.15 o 
   7   8   2       10.96       16.31      7.04 o 
   8   8   2        8.71        9.69      6.60 o 
  -8   9   2        5.97        4.33      3.37 o 
  -7   9   2        0.70        0.62      3.98 o 
  -6   9   2        0.26        2.17      3.02 o 
  -5   9   2        0.87        3.27      3.08 o 
  -4   9   2       54.84       54.28      5.93 o 
  -3   9   2        0.31        0.37      3.13 o 
  -2   9   2       82.47       92.10      7.11 o 
  -1   9   2        1.48        2.90      4.43 o 
   0   9   2        6.45        4.47      3.89 o 
   1   9   2       43.68       46.44      5.75 o 
   2   9   2       24.80       30.30      6.19 o 
   3   9   2        0.66        0.34      3.58 o 
   4   9   2      151.75      128.78     12.17 o 
   5   9   2      102.30      111.56     12.21 o 
   6   9   2       94.06      106.51     12.65 o 
   7   9   2      110.21      118.14     13.49 o 
   8   9   2       57.77       65.87     11.82 o 
  -8  10   2       15.15       12.70      4.97 o 
  -7  10   2       20.48       19.65      6.97 o 
  -6  10   2        0.05       -1.37      3.72 o 
  -5  10   2        7.98        5.25      3.91 o 
  -4  10   2       60.25       57.54      6.57 o 
  -3  10   2      585.60      573.12     18.09 o 
  -2  10   2     1147.95     1222.62     41.79 o 
  -1  10   2      108.54       92.91      9.47 o 
   0  10   2        6.71        2.86      3.45 o 
   1  10   2       12.95       13.93      4.15 o 
   2  10   2       74.21       64.75      7.98 o 
   3  10   2      229.27      236.76     12.01 o 
   4  10   2        2.77        6.39      6.24 o 
   5  10   2        4.38        7.95      6.57 o 
   6  10   2        0.16       -6.67      7.24 o 
   7  10   2       18.23       18.35      8.47 o 
  -7  11   2       25.40       24.48      7.61 o 
  -6  11   2        1.65       -0.48      5.54 o 
  -5  11   2        2.08        4.63      4.71 o 
  -4  11   2       17.23       18.13      7.19 o 
  -3  11   2        7.11        6.65      3.72 o 
  -2  11   2       40.60       38.01      4.77 o 
  -1  11   2        0.00        2.32      5.28 o 
   0  11   2        4.41        0.72      3.98 o 
   1  11   2        0.10        0.81      4.10 o 
   2  11   2        1.78        2.44      5.00 o 
   3  11   2        4.41        7.98      8.36 o 
   4  11   2        6.02        8.45      8.21 o 
   5  11   2        5.05        5.56      6.03 o 
   6  11   2        2.50        3.75      7.00 o 
  -6  12   2        0.28       -0.56      4.40 o 
  -5  12   2       10.40       13.45      9.02 o 
  -4  12   2      166.05      161.13     13.68 o 
  -3  12   2      140.96      137.08     12.69 o 
  -2  12   2      143.42      143.29     12.59 o 
  -1  12   2       77.19       69.40     13.98 o 
   0  12   2       27.74       25.50      5.63 o 
   1  12   2        3.09        2.38      4.61 o 
   2  12   2       31.99       33.20      7.27 o 
   3  12   2        0.25        0.61      8.16 o 
   4  12   2        7.27        9.22      6.42 o 
   5  12   2       75.16      101.93     18.62 o 
  -4  13   2       44.87       40.03      7.75 o 
  -3  13   2        2.91       10.85     10.05 o 
  -2  13   2       11.80       14.74      5.41 o 
  -1  13   2       10.36        9.26      9.90 o 
   0  13   2      349.49      344.60     27.96 o 
   1  13   2      174.55      190.81     20.77 o 
   2  13   2       18.89       10.79      6.64 o 
   3  13   2        3.93       -1.47      4.69 o 
   4  13   2        1.45        4.89      7.68 o 
  -2  14   2        7.58       15.48      7.55 o 
  -1  14   2       38.31       29.89     11.65 o 
   0  14   2      125.61      181.34     31.58 o 
   1  14   2        3.14       12.31      6.49 o 
 -11   1   3       18.50       23.17      7.10 o 
 -10   1   3      153.88      155.18     13.72 o 
  -9   1   3        0.47        0.59      5.22 o 
  -8   1   3       40.70       36.69     10.56 o 
  -7   1   3       19.84       21.49      5.44 o 
  -6   1   3      107.37      115.82      6.91 o 
  -5   1   3      278.13      302.37     16.95 o 
  -4   1   3        0.66        0.54      1.79 o 
  -3   1   3       25.83       49.24      3.39 o 
  -2   1   3        0.90       -0.12      1.60 o 
  -1   1   3       25.54       28.51      2.55 o 
   0   1   3      213.16      230.20      5.98 o 
   1   1   3      822.92      895.43      9.48 o 
   2   1   3        4.54        4.76      1.66 o 
   3   1   3     2659.73     2959.61     27.41 o 
   4   1   3      136.92      158.87      5.43 o 
   5   1   3      128.17      135.52      5.45 o 
   6   1   3       58.71       60.96      4.35 o 
   7   1   3       32.73       30.63      4.42 o 
   8   1   3       81.19       76.54      7.79 o 
   9   1   3        1.43        0.28      4.61 o 
  10   1   3       20.24       17.22      6.58 o 
 -11   2   3        3.54        6.36      5.28 o 
 -10   2   3        0.01        3.62      5.30 o 
  -9   2   3        9.35       -0.08      5.53 o 
  -8   2   3       18.61       15.38      5.24 o 
  -7   2   3       20.94       15.98      3.65 o 
  -6   2   3        1.96        1.80      2.67 o 
  -5   2   3      823.90      875.44     11.72 o 
  -4   2   3      403.77      406.35     15.79 o 
  -3   2   3      788.60      934.48     11.52 o 
  -2   2   3       15.74       10.89      2.11 o 
  -1   2   3      192.90      176.58      6.89 o 
   0   2   3     1085.37     1089.93     24.64 o 
   1   2   3     5580.77     5501.04     91.70 o 
   2   2   3       34.81       27.00      2.35 o 
   3   2   3     1308.76     1264.48     26.96 o 
   4   2   3      137.38      122.85      5.41 o 
   5   2   3       97.90       99.02      5.35 o 
   6   2   3        3.96        4.34      2.80 o 
   7   2   3      258.11      269.54     14.53 o 
   8   2   3      374.53      396.60     16.40 o 
   9   2   3       16.21       16.70      5.00 o 
  10   2   3        7.86        3.17      5.19 o 
 -10   3   3       66.77       51.31     13.14 o 
  -9   3   3        3.27        4.33      4.51 o 
  -8   3   3       48.95       51.84      6.81 o 
  -7   3   3       81.21       79.84      6.84 o 
  -6   3   3      117.00      112.58      6.54 o 
  -5   3   3        0.00        0.51      2.29 o 
  -4   3   3        8.05       13.83      2.14 o 
  -3   3   3       99.60       96.08      4.02 o 
  -2   3   3      138.25      128.98      4.21 o 
  -1   3   3     3417.99     3600.32     32.96 o 
   0   3   3        1.00        0.82      1.52 o 
   1   3   3       85.37       85.30      3.69 o 
   2   3   3      133.99      137.94      4.39 o 
   3   3   3      208.87      231.04      6.69 o 
   4   3   3     1827.13     1852.78     22.21 o 
   5   3   3        3.62        6.69      2.79 o 
   6   3   3      124.59      135.20      7.35 o 
   7   3   3       14.00       14.46      5.02 o 
   8   3   3       62.78       73.03      7.69 o 
   9   3   3        7.74        3.67      5.36 o 
 -10   4   3        0.00       -0.82      4.21 o 
  -9   4   3        1.45       -2.70      4.46 o 
  -8   4   3       84.23       89.04      8.54 o 
  -7   4   3       41.19       46.35      4.89 o 
  -6   4   3       38.33       33.61      4.19 o 
  -5   4   3       23.55       22.42      3.81 o 
  -4   4   3        0.43       -1.48      2.01 o 
  -3   4   3      122.04      110.50      6.35 o 
  -2   4   3      292.28      282.61      6.36 o 
  -1   4   3     1248.67     1353.58     16.12 o 
   0   4   3       60.66       55.05      4.79 o 
   1   4   3       24.82       20.55      3.54 o 
   2   4   3       28.62       28.23      2.46 o 
   3   4   3        4.41        5.87      2.23 o 
   4   4   3        5.67        6.37      2.62 o 
   5   4   3        9.70        9.00      3.18 o 
   6   4   3      107.31      104.87      7.90 o 
   7   4   3        2.25       -0.46      3.56 o 
   8   4   3       31.65       36.20      8.69 o 
   9   4   3        7.04       -0.62      6.22 o 
 -10   5   3        0.01       -0.76      3.91 o 
  -9   5   3        0.01       -3.37      3.52 o 
  -8   5   3       12.45       11.38      4.15 o 
  -7   5   3      114.27      120.74      7.38 o 
  -6   5   3        3.21        2.59      2.78 o 
  -5   5   3       15.31       13.31      3.09 o 
  -4   5   3        2.89        1.11      2.38 o 
  -3   5   3       17.94       18.25      2.89 o 
  -2   5   3       13.60       23.40      2.93 o 
  -1   5   3      354.17      358.55      7.04 o 
   0   5   3       64.15       65.61      6.93 o 
   1   5   3       22.09       22.80      5.19 o 
   2   5   3      125.74      117.20     10.07 o 
   3   5   3      282.69      288.56     11.85 o 
   4   5   3        9.21        7.90      3.57 o 
   5   5   3      200.64      221.40     10.80 o 
   6   5   3      766.17      819.26     28.08 o 
   7   5   3      127.46      126.41     12.39 o 
   8   5   3        0.00       -3.58      5.52 o 
   9   5   3        8.43        6.45      6.46 o 
 -10   6   3        1.25        6.25      6.30 o 
  -9   6   3       13.52       10.11      5.72 o 
  -8   6   3       10.31       14.78      4.25 o 
  -7   6   3       94.07       98.91      7.10 o 
  -6   6   3      226.18      235.28      9.79 o 
  -5   6   3       34.41       31.72      4.22 o 
  -4   6   3        1.65        2.62      2.36 o 
  -3   6   3      274.06      255.21      8.16 o 
  -2   6   3      715.72      742.78     16.23 o 
  -1   6   3     1342.64     1496.80     30.28 o 
   0   6   3     1009.88     1062.48     25.21 o 
   1   6   3       57.90       83.60      7.27 o 
   2   6   3      452.79      445.35     16.31 o 
   3   6   3       53.11       54.96      5.65 o 
   4   6   3      269.37      262.17     12.17 o 
   5   6   3       49.74       40.60      5.90 o 
   6   6   3      503.38      535.48     23.90 o 
   7   6   3       32.33       38.08      8.50 o 
   8   6   3       15.87       15.09      8.79 o 
   9   6   3        4.41       -4.59      6.89 o 
  -9   7   3        2.54        2.26      4.26 o 
  -8   7   3        3.33        3.37      3.46 o 
  -7   7   3      123.70      123.19      7.72 o 
  -6   7   3      202.18      213.94      9.70 o 
  -5   7   3       38.84       35.94      4.36 o 
  -4   7   3        5.48        2.82      2.58 o 
  -3   7   3       28.62       20.88      3.20 o 
  -2   7   3        0.54        6.27      3.13 o 
  -1   7   3      713.90      736.88     22.49 o 
   0   7   3        0.20        5.72      4.42 o 
   1   7   3      240.78      213.63     10.34 o 
   2   7   3       56.07       46.23      5.32 o 
   3   7   3       50.80       53.81      5.80 o 
   4   7   3     1019.39     1020.70     23.20 o 
   5   7   3       85.74       88.49     10.66 o 
   6   7   3      384.55      412.48     21.89 o 
   7   7   3       78.62       91.76     11.60 o 
   8   7   3       47.25       66.86     11.80 o 
  -9   8   3        1.26        2.46      4.40 o 
  -8   8   3        3.07        3.62      4.33 o 
  -7   8   3        1.00        3.19      3.46 o 
  -6   8   3       22.56       21.26      4.08 o 
  -5   8   3       99.31       99.48      8.22 o 
  -4   8   3       10.31        7.31      3.25 o 
  -3   8   3       35.76       39.64      6.18 o 
  -2   8   3        0.34        4.10      2.72 o 
  -1   8   3      135.95      136.09     10.71 o 
   0   8   3       15.41       14.04      4.83 o 
   1   8   3      244.17      229.25     11.16 o 
   2   8   3       12.26       15.00      4.10 o 
   3   8   3       92.16       94.12      7.88 o 
   4   8   3       24.64       20.20      5.73 o 
   5   8   3        8.50       11.04      5.99 o 
   6   8   3        6.17        7.60      6.12 o 
   7   8   3       28.83       27.12      7.77 o 
   8   8   3       40.35       42.91     10.32 o 
  -8   9   3       15.75       17.08      6.01 o 
  -7   9   3        7.26        8.74      4.45 o 
  -6   9   3        0.08        0.27      3.71 o 
  -5   9   3        3.26        3.85      3.87 o 
  -4   9   3      194.73      202.87     19.32 o 
  -3   9   3      216.40      209.80     10.72 o 
  -2   9   3       13.95        9.72      3.40 o 
  -1   9   3        4.08        2.49      3.54 o 
   0   9   3        3.72        1.58      4.96 o 
   1   9   3       33.34       28.85      4.73 o 
   2   9   3       13.05       10.65      4.60 o 
   3   9   3       36.49       33.24      5.60 o 
   4   9   3        0.11       11.78      8.08 o 
   5   9   3        2.24        6.15      5.28 o 
   6   9   3       13.03       17.31      6.50 o 
   7   9   3        0.19        3.17      6.76 o 
  -7  10   3        0.71        2.27      3.67 o 
  -6  10   3       23.71       23.03      5.13 o 
  -5  10   3       62.37       47.87      6.36 o 
  -4  10   3      561.19      610.05     21.64 o 
  -3  10   3     1130.88     1210.65     27.72 o 
  -2  10   3      149.28      139.00      9.09 o 
  -1  10   3       18.51       18.54      5.88 o 
   0  10   3        0.40        3.29      5.42 o 
   1  10   3      103.77      106.31      8.80 o 
   2  10   3      425.66      396.48     18.95 o 
   3  10   3        1.61       -2.16      3.59 o 
   4  10   3        0.04       -1.24      4.23 o 
   5  10   3        4.30        6.31      6.89 o 
   6  10   3      112.84      128.29     14.61 o 
  -7  11   3       13.82        9.65      4.87 o 
  -6  11   3       18.22       20.54      5.67 o 
  -5  11   3      140.43      150.72     10.71 o 
  -4  11   3      118.99      117.36      9.40 o 
  -3  11   3      130.75      125.07      9.20 o 
  -2  11   3        2.17        6.25      5.53 o 
  -1  11   3       34.85       29.03      6.41 o 
   0  11   3        9.81        7.98      4.05 o 
   1  11   3       16.36       11.01      4.65 o 
   2  11   3       80.25       59.70      8.91 o 
   3  11   3      718.28      737.72     23.17 o 
   4  11   3      179.32      164.66     24.42 o 
   5  11   3       49.87       54.12      9.78 o 
   6  11   3       60.03       58.14     12.16 o 
  -5  12   3        7.96       16.36      9.98 o 
  -4  12   3       28.49       23.01      6.81 o 
  -3  12   3       46.78       49.82      8.43 o 
  -2  12   3       64.23       55.72      8.69 o 
  -1  12   3        0.73        1.79      5.96 o 
   0  12   3        1.09        4.20      3.88 o 
   1  12   3       48.23       48.41      6.70 o 
   2  12   3        0.44       -0.52      4.40 o 
   3  12   3       45.33       49.86      8.82 o 
   4  12   3        3.52        4.80      6.46 o 
  -4  13   3        3.22        1.87      7.09 o 
  -3  13   3        5.46        1.72      6.33 o 
  -2  13   3       11.14       16.72      8.56 o 
  -1  13   3        5.63        3.93     10.87 o 
   0  13   3        2.69        8.38      4.93 o 
   1  13   3        0.00       -0.83      4.94 o 
   2  13   3        0.39       -1.09      6.03 o 
   3  13   3        0.01       11.85      7.48 o 
 -10   0   4        4.21       -1.57      8.56 o 
  -9   0   4        1.51       -5.62      7.80 o 
  -8   0   4       23.18       31.30      9.32 o 
  -7   0   4      206.17      219.73     20.67 o 
  -6   0   4      852.16      817.97     53.62 o 
  -5   0   4     3339.67     3237.00     40.19 o 
  -4   0   4     4472.99     4977.18    124.13 o 
  -3   0   4      306.57      341.40     18.44 o 
  -2   0   4        1.92        2.69      3.24 o 
  -1   0   4      349.96      354.83     12.94 o 
   0   0   4     3761.82     3752.26     40.68 o 
   1   0   4     2465.19     2510.21     27.74 o 
   2   0   4      530.02      585.94     18.18 o 
   3   0   4        4.27        1.85      2.53 o 
   4   0   4       49.48       51.93      5.15 o 
   5   0   4      819.37      789.54     18.44 o 
   6   0   4        8.42        7.18      3.55 o 
   7   0   4      250.86      248.66     12.48 o 
   8   0   4        0.29        4.22      5.46 o 
   9   0   4       21.63       13.27     10.59 o 
 -10   1   4       53.16       45.61      9.18 o 
  -9   1   4        0.93        8.32      5.57 o 
  -8   1   4       12.35       11.10      6.02 o 
  -7   1   4        3.52        3.74      5.26 o 
  -6   1   4      224.87      213.55      9.73 o 
  -5   1   4      628.03      692.82     12.99 o 
  -4   1   4     2204.23     2256.95     23.36 o 
  -3   1   4       68.34       60.77      4.18 o 
  -2   1   4      117.91      119.79      5.20 o 
  -1   1   4       51.63       46.54      3.50 o 
   0   1   4        0.05        2.23      2.01 o 
   1   1   4        2.90        0.57      1.43 o 
   2   1   4     2308.44     2573.11     23.07 o 
   3   1   4      407.08      428.97      8.29 o 
   4   1   4       27.72       23.07      2.69 o 
   5   1   4       14.36       13.22      2.89 o 
   6   1   4       38.01       34.82      3.78 o 
   7   1   4      281.80      284.94     10.21 o 
   8   1   4       31.62       25.32      6.56 o 
   9   1   4        5.49        1.62      4.69 o 
 -10   2   4        5.41        8.28      5.62 o 
  -9   2   4        8.94       14.15      6.78 o 
  -8   2   4        6.04        0.25      5.37 o 
  -7   2   4      165.34      187.65     13.26 o 
  -6   2   4       58.57       51.52      5.48 o 
  -5   2   4       24.64       19.76      3.18 o 
  -4   2   4      101.56      101.17      5.28 o 
  -3   2   4       35.51       40.96      3.64 o 
  -2   2   4      217.36      222.74      7.02 o 
  -1   2   4        6.02        8.13      2.24 o 
   0   2   4        0.35        1.01      1.93 o 
   1   2   4        3.74        1.52      1.57 o 
   2   2   4      147.85      150.93      4.94 o 
   3   2   4       16.88       14.97      2.56 o 
   4   2   4        0.10       -1.74      2.15 o 
   5   2   4        0.73       -0.71      2.60 o 
   6   2   4        0.15       -0.21      2.53 o 
   7   2   4        1.53        2.28      3.59 o 
   8   2   4        0.00        0.58      4.79 o 
   9   2   4        3.87        0.07      6.71 o 
 -10   3   4        6.16       10.12      7.23 o 
  -9   3   4        2.79        2.30      4.61 o 
  -8   3   4       52.96       52.55      8.76 o 
  -7   3   4      143.44      134.12      7.63 o 
  -6   3   4       36.77       39.37      4.45 o 
  -5   3   4       15.90       12.85      3.34 o 
  -4   3   4       18.23       16.68      2.64 o 
  -3   3   4      172.08      185.70      5.77 o 
  -2   3   4      525.09      557.27      9.63 o 
  -1   3   4       16.24       14.37      2.47 o 
   0   3   4      130.91      136.59      5.23 o 
   1   3   4       15.87       13.60      2.42 o 
   2   3   4       10.66       12.06      2.08 o 
   3   3   4      413.55      419.49      9.59 o 
   4   3   4      137.60      150.30      6.36 o 
   5   3   4        8.66        7.64      3.21 o 
   6   3   4       19.05       16.48      4.12 o 
   7   3   4      127.84      142.59     12.53 o 
   8   3   4       19.47       17.32      6.46 o 
   9   3   4        8.29        2.52      8.74 o 
 -10   4   4        0.15        0.08      5.43 o 
  -9   4   4        0.09       -3.78      4.08 o 
  -8   4   4        2.24        1.12      3.94 o 
  -7   4   4      465.04      506.92     14.33 o 
  -6   4   4       15.88       17.47      3.56 o 
  -5   4   4       10.20        8.57      2.71 o 
  -4   4   4        2.45        2.20      2.07 o 
  -3   4   4      672.65      663.46     14.90 o 
  -2   4   4      861.50      963.98     13.20 o 
  -1   4   4       14.58       13.46      2.08 o 
   0   4   4      146.17      167.68      8.20 o 
   1   4   4        7.85        8.41      2.12 o 
   2   4   4        5.35        3.71      1.82 o 
   3   4   4      459.02      468.12     12.61 o 
   4   4   4       66.85       68.18      6.25 o 
   5   4   4      397.25      395.94     14.63 o 
   6   4   4        0.36       -2.61      3.77 o 
   7   4   4        8.12        6.10      5.95 o 
   8   4   4        2.90        1.60      5.41 o 
   9   4   4        7.85        0.08      6.80 o 
 -10   5   4       12.74       12.03      5.88 o 
  -9   5   4        1.98        1.86      4.73 o 
  -8   5   4       81.86       88.65      7.38 o 
  -7   5   4       85.95       83.31      6.93 o 
  -6   5   4        1.82       -1.60      2.49 o 
  -5   5   4       48.94       48.67      4.58 o 
  -4   5   4      141.62      153.13      6.87 o 
  -3   5   4      614.09      649.48     12.38 o 
  -2   5   4      451.71      414.39      8.50 o 
  -1   5   4       60.23       56.52      3.87 o 
   0   5   4       40.96       47.69      4.97 o 
   1   5   4      202.79      198.10      9.63 o 
   2   5   4      634.17      638.37     14.66 o 
   3   5   4       19.82       16.09      4.01 o 
   4   5   4     1929.99     2090.54     55.31 o 
   5   5   4     1944.68     2119.59     34.74 o 
   6   5   4      329.08      341.72     22.49 o 
   7   5   4       20.84       11.51      7.27 o 
   8   5   4       22.17       19.01      7.20 o 
  -9   6   4       17.45       18.08      5.51 o 
  -8   6   4        1.77        0.65      3.52 o 
  -7   6   4      122.10      124.79      7.83 o 
  -6   6   4        1.96        5.51      3.19 o 
  -5   6   4       12.26       11.61      3.36 o 
  -4   6   4       36.82       37.50      4.13 o 
  -3   6   4        0.73        0.26      2.33 o 
  -2   6   4       19.48       14.08      3.30 o 
  -1   6   4       23.63       18.22      5.50 o 
   0   6   4      120.10      121.53      9.67 o 
   1   6   4        0.57       -5.12      3.42 o 
   2   6   4        6.72        3.44      3.88 o 
   3   6   4       25.56       25.42      4.76 o 
   4   6   4       29.24       29.02      5.35 o 
   5   6   4       67.13       64.07      7.28 o 
   6   6   4        1.17       -4.31      5.33 o 
   7   6   4       10.05       16.93      7.27 o 
   8   6   4        5.26        2.94      7.19 o 
  -9   7   4       10.18       11.21      4.97 o 
  -8   7   4        4.66        0.51      3.89 o 
  -7   7   4        9.52       14.73      4.33 o 
  -6   7   4       46.49       49.01      5.25 o 
  -5   7   4       18.48       16.43      4.37 o 
  -4   7   4        4.84        1.75      3.03 o 
  -3   7   4        1.28        1.74      2.67 o 
  -2   7   4       72.83       78.50      8.59 o 
  -1   7   4        0.78        2.79      3.85 o 
   0   7   4       50.78       54.07      7.48 o 
   1   7   4        0.82        1.40      3.71 o 
   2   7   4       19.22       18.04      4.33 o 
   3   7   4       72.94       64.02      6.78 o 
   4   7   4       55.94       53.81      6.37 o 
   5   7   4        8.12        8.29      6.55 o 
   6   7   4       13.48       10.35      6.53 o 
   7   7   4        5.04        6.87      6.12 o 
   8   7   4        0.00        0.76      6.07 o 
  -8   8   4        0.33       -2.22      4.03 o 
  -7   8   4       69.20       80.06      8.76 o 
  -6   8   4       90.48       94.93      8.42 o 
  -5   8   4       19.85       20.89      5.08 o 
  -4   8   4        3.19       -1.65      4.80 o 
  -3   8   4        2.04       -0.41      3.62 o 
  -2   8   4       95.32      106.33      9.96 o 
  -1   8   4        0.14       -2.54      3.64 o 
   0   8   4      256.03      233.62     14.22 o 
   1   8   4       51.82       51.33      6.31 o 
   2   8   4      344.92      377.57     14.95 o 
   3   8   4        5.97        3.36      3.40 o 
   4   8   4       41.71       45.09      7.45 o 
   5   8   4       14.25       19.16      7.20 o 
   6   8   4        0.22        3.17      7.23 o 
   7   8   4      100.28      112.04     14.62 o 
  -8   9   4        2.06        0.68      4.86 o 
  -7   9   4        0.32        3.34      5.64 o 
  -6   9   4      126.78      129.93     12.19 o 
  -5   9   4        9.22        2.80      4.15 o 
  -4   9   4       86.76       95.13     10.44 o 
  -3   9   4       16.95       20.48      5.63 o 
  -2   9   4        2.12        0.57      3.66 o 
  -1   9   4        0.35       -0.70      4.27 o 
   0   9   4        1.49       -1.85      4.16 o 
   1   9   4        3.69        7.32      4.12 o 
   2   9   4      285.71      254.48     13.26 o 
   3   9   4       38.78       40.18      6.28 o 
   4   9   4        8.18       10.52      4.89 o 
   5   9   4        1.33       -6.27      7.04 o 
   6   9   4       55.67       74.46     13.02 o 
  -7  10   4        2.22       -1.51      5.39 o 
  -6  10   4       79.35       73.35     10.11 o 
  -5  10   4      316.06      313.91     19.14 o 
  -4  10   4      210.06      210.18     20.67 o 
  -3  10   4       25.97       18.31      5.52 o 
  -2  10   4        0.88       -2.83      5.14 o 
  -1  10   4        0.03        0.60      6.61 o 
   0  10   4       95.65       98.24     11.70 o 
   1  10   4       78.78       71.41      7.82 o 
   2  10   4        1.11        0.40      3.63 o 
   3  10   4        0.03       -2.41      3.68 o 
   4  10   4        2.89        6.39      5.47 o 
   5  10   4       75.22       74.69     11.66 o 
   6  10   4        0.77       -2.14      5.70 o 
  -6  11   4        6.66        6.56      6.46 o 
  -5  11   4       27.64       32.86      7.85 o 
  -4  11   4       22.58       11.10      5.24 o 
  -3  11   4        0.49       -1.79      4.72 o 
  -2  11   4        5.59        4.34      4.92 o 
  -1  11   4        2.38        0.85      4.92 o 
   0  11   4       33.91       30.12      6.08 o 
   1  11   4       12.62       10.64      4.59 o 
   2  11   4        0.44       -1.26      4.25 o 
   3  11   4        5.02        8.45      5.27 o 
   4  11   4        0.16        5.18      7.27 o 
   5  11   4        0.74        6.00      6.95 o 
  -5  12   4       96.93       85.04     15.12 o 
  -4  12   4       76.28       59.99      9.17 o 
  -3  12   4        1.51        3.42      5.08 o 
  -2  12   4       78.75       69.90     11.35 o 
  -1  12   4        6.56        8.15      5.56 o 
   0  12   4       19.47       20.74      5.39 o 
   1  12   4        5.87        1.18      4.17 o 
   2  12   4       36.27       39.78      9.06 o 
   3  12   4        0.12        6.17      5.71 o 
  -3  13   4       13.47        7.57      6.81 o 
  -2  13   4      126.62      114.55     12.32 o 
  -1  13   4       40.85       36.79      6.69 o 
   0  13   4        0.02       -4.00      5.29 o 
   1  13   4        1.31        3.85      4.79 o 
 -10   1   5        0.01       -2.74      5.28 o 
  -9   1   5        5.57        0.83      5.70 o 
  -8   1   5        1.46       -0.21      4.94 o 
  -7   1   5      304.74      327.31     17.61 o 
  -6   1   5       32.55       42.63      5.53 o 
  -5   1   5        5.64        6.89      2.78 o 
  -4   1   5        0.13       -0.36      2.23 o 
  -3   1   5      158.79      159.44      6.79 o 
  -2   1   5       23.64       24.54      3.39 o 
  -1   1   5      349.05      318.86      9.67 o 
   0   1   5      357.53      372.46      9.84 o 
   1   1   5      418.28      460.89      8.46 o 
   2   1   5      159.26      143.86     13.50 o 
   3   1   5       14.01        6.08      2.36 o 
   4   1   5       62.42       62.46      4.70 o 
   5   1   5      162.75      153.35      7.41 o 
   6   1   5       61.06       46.92      4.89 o 
   7   1   5       35.53       26.14      4.53 o 
   8   1   5        1.31       -0.33      4.69 o 
 -10   2   5       35.23       37.73      9.47 o 
  -9   2   5       19.07       21.04      7.88 o 
  -8   2   5        0.02       -3.82      4.71 o 
  -7   2   5       72.91       77.57      9.52 o 
  -6   2   5      595.96      611.57     17.60 o 
  -5   2   5        0.76        4.61      2.75 o 
  -4   2   5       48.32       46.75      4.21 o 
  -3   2   5      865.37      920.35     26.19 o 
  -2   2   5       65.90       57.63      4.33 o 
  -1   2   5      677.19      684.45     14.24 o 
   0   2   5       99.55       87.63      5.04 o 
   1   2   5      664.92      693.00     10.51 o 
   2   2   5        0.00        0.83      1.93 o 
   3   2   5        8.91        4.93      2.56 o 
   4   2   5      233.99      249.96      8.52 o 
   5   2   5        1.11       -0.64      2.70 o 
   6   2   5      179.00      178.51      9.67 o 
   7   2   5        0.45       -0.25      4.64 o 
   8   2   5        1.64       -2.08      7.01 o 
 -10   3   5        8.99       18.92      8.17 o 
  -9   3   5        6.49        9.07      5.48 o 
  -8   3   5       40.28       50.64      8.98 o 
  -7   3   5      196.85      219.11     11.47 o 
  -6   3   5       29.86       27.46      5.00 o 
  -5   3   5        6.87        3.69      3.66 o 
  -4   3   5       85.32       87.80      5.66 o 
  -3   3   5       86.03       89.58      5.53 o 
  -2   3   5       15.55       25.46      3.24 o 
  -1   3   5        0.08       -1.81      1.98 o 
   0   3   5       53.77       47.39      3.82 o 
   1   3   5      148.79      134.80      6.05 o 
   2   3   5      860.07      880.20     13.27 o 
   3   3   5      111.19      109.02      6.52 o 
   4   3   5      101.05       95.30      6.53 o 
   5   3   5        9.60       10.75      3.57 o 
   6   3   5      170.62      170.09      9.41 o 
   7   3   5       71.08       88.16     10.99 o 
   8   3   5       85.23       87.07     12.05 o 
 -10   4   5       27.78       46.08      9.36 o 
  -9   4   5        3.54        3.42      4.98 o 
  -8   4   5        2.42        3.59      5.27 o 
  -7   4   5        2.11        4.32      4.04 o 
  -6   4   5       14.94       15.33      3.69 o 
  -5   4   5        5.03        4.20      3.50 o 
  -4   4   5      185.68      193.66      8.02 o 
  -3   4   5      635.27      706.53     22.10 o 
  -2   4   5        0.75       -0.16      2.23 o 
  -1   4   5        1.34        0.49      3.00 o 
   0   4   5       20.39       20.40      4.01 o 
   1   4   5      109.01      117.06      8.08 o 
   2   4   5      146.22      156.03      6.95 o 
   3   4   5        5.74        2.69      2.68 o 
   4   4   5       13.13       13.64      4.01 o 
   5   4   5        0.21       -1.11      3.55 o 
   6   4   5        1.41       -1.75      4.23 o 
   7   4   5        0.00       -2.07      6.46 o 
   8   4   5        3.54       -5.46      5.68 o 
  -9   5   5       10.38        9.35      5.71 o 
  -8   5   5       60.76       60.35      7.49 o 
  -7   5   5        4.30        4.92      3.94 o 
  -6   5   5        9.15       10.18      4.22 o 
  -5   5   5       10.00       16.70      4.42 o 
  -4   5   5       15.29       15.10      3.82 o 
  -3   5   5      100.52       97.25      7.41 o 
  -2   5   5        1.18        3.54      3.81 o 
  -1   5   5       56.58       51.54      5.81 o 
   0   5   5        2.74        5.52      3.28 o 
   1   5   5       75.67       79.83      7.04 o 
   2   5   5        0.40        1.20      2.75 o 
   3   5   5      370.35      399.92     12.94 o 
   4   5   5      408.98      410.59     15.69 o 
   5   5   5       34.92       42.02      6.43 o 
   6   5   5       27.15       21.88      7.23 o 
   7   5   5        0.02       -0.51      8.61 o 
   8   5   5        7.27        6.30      8.76 o 
  -9   6   5        0.50       -0.60      6.22 o 
  -8   6   5       45.18       46.23      6.34 o 
  -7   6   5        6.23        6.08      4.74 o 
  -6   6   5       84.72       75.49      9.36 o 
  -5   6   5       40.52       39.24      7.21 o 
  -4   6   5      129.23      116.50     10.44 o 
  -3   6   5      749.76      847.49     29.30 o 
  -2   6   5       42.14       42.69      7.33 o 
  -1   6   5       32.87       42.90      7.11 o 
   0   6   5      108.05       93.86      9.80 o 
   1   6   5      131.63      119.87     14.79 o 
   2   6   5      405.52      429.69     15.27 o 
   3   6   5      313.21      316.05     13.82 o 
   4   6   5      369.89      363.15     15.32 o 
   5   6   5       15.68       14.39      5.12 o 
   6   6   5        5.18        4.98      6.23 o 
   7   6   5        8.02        8.42      6.19 o 
  -8   7   5       96.76       83.79     10.91 o 
  -7   7   5       32.19       28.54     13.02 o 
  -6   7   5       21.79       13.33      5.62 o 
  -5   7   5        0.44        3.25      4.34 o 
  -4   7   5        0.99       -1.41      4.20 o 
  -3   7   5        6.38        9.33      4.94 o 
  -2   7   5        5.61        8.21      5.48 o 
  -1   7   5      104.66       94.77     10.04 o 
   0   7   5        0.54        2.32      4.60 o 
   1   7   5       18.22       12.04      5.05 o 
   2   7   5      491.82      512.15     18.32 o 
   3   7   5      176.42      168.98     13.07 o 
   4   7   5      165.01      156.09     10.51 o 
   5   7   5       14.74        7.09      4.78 o 
   6   7   5      101.86      132.30     13.95 o 
   7   7   5       52.57       61.47     10.70 o 
  -8   8   5       22.50       21.76      6.71 o 
  -7   8   5       20.37       21.68      6.39 o 
  -6   8   5       85.09       80.61     18.54 o 
  -5   8   5       19.40       12.49      5.01 o 
  -4   8   5        2.09       -1.74      4.37 o 
  -3   8   5      103.84      111.22     11.12 o 
  -2   8   5        3.49       14.87     15.25 o 
  -1   8   5       72.52       63.89      8.83 o 
   0   8   5        4.91        4.07      5.30 o 
   1   8   5       22.89       27.08      5.22 o 
   2   8   5       30.54       38.40      9.45 o 
   3   8   5        8.01        3.71      3.42 o 
   4   8   5        6.29       10.03      4.45 o 
   5   8   5        0.31        0.67      5.41 o 
   6   8   5       41.50       53.32     10.55 o 
  -7   9   5       13.46        8.24      6.43 o 
  -6   9   5       89.64       90.45     10.80 o 
  -5   9   5      114.11      105.53     11.20 o 
  -4   9   5       13.61       11.10      5.78 o 
  -3   9   5       16.29       15.59      5.68 o 
  -2   9   5        0.24        2.65      5.69 o 
  -1   9   5      168.89      156.09     13.10 o 
   0   9   5        9.23        8.89      5.57 o 
   1   9   5       24.03       24.84      6.34 o 
   2   9   5        0.10       -2.13      3.94 o 
   3   9   5        0.69       -3.55      3.54 o 
   4   9   5        4.78       -0.20      4.95 o 
   5   9   5        5.56        7.44      5.64 o 
   6   9   5        6.14        3.42      7.22 o 
  -6  10   5      246.84      245.76     18.13 o 
  -5  10   5       82.23       82.47     10.91 o 
  -4  10   5       67.67       55.69     15.15 o 
  -3  10   5        2.37        3.89      5.87 o 
  -2  10   5        0.25        5.53      9.70 o 
  -1  10   5      102.11      104.47     11.36 o 
   0  10   5      275.82      284.39     18.26 o 
   1  10   5       51.23       49.81      7.68 o 
   2  10   5       14.00        9.54      4.71 o 
   3  10   5        0.30        6.38      4.69 o 
   4  10   5       72.42       65.43     10.47 o 
   5  10   5        2.24        4.13      6.14 o 
  -5  11   5       73.75       64.52     10.14 o 
  -4  11   5        7.67        6.33      5.44 o 
  -3  11   5       14.74       12.41      5.44 o 
  -2  11   5        0.17        0.51      5.10 o 
  -1  11   5        4.49        5.85      5.07 o 
   0  11   5       49.87       39.65      6.96 o 
   1  11   5      402.93      411.69     22.04 o 
   2  11   5      105.59       93.68      9.71 o 
   3  11   5        0.26        8.60      5.21 o 
  -3  12   5        0.66       -1.84      5.11 o 
  -2  12   5        2.20        1.08      4.83 o 
  -1  12   5       11.60       11.59      6.33 o 
   0  12   5       25.29       24.47      6.82 o 
   1  12   5      113.41      114.37     10.66 o 
   2  12   5        0.34       -1.49      6.60 o 
 -10   0   6        8.21       14.49      9.73 o 
  -9   0   6       14.49       20.46      9.52 o 
  -8   0   6       47.01       51.51     13.83 o 
  -7   0   6      741.26      809.70     41.33 o 
  -6   0   6       93.79       90.52     14.33 o 
  -5   0   6       20.38       14.52      5.17 o 
  -4   0   6       75.21       74.57      7.62 o 
  -3   0   6      101.15      104.63      8.96 o 
  -2   0   6      346.54      296.69     17.45 o 
  -1   0   6     1239.03     1273.80     28.00 o 
   0   0   6      493.45      524.13     20.08 o 
   1   0   6        4.30        5.11      3.20 o 
   2   0   6        5.02        3.48      3.67 o 
   3   0   6      644.63      604.26     46.50 o 
   4   0   6      317.67      307.32     16.80 o 
   5   0   6      111.88      114.31     16.94 o 
   6   0   6       70.69       82.88     10.48 o 
   7   0   6       15.31       12.91      6.46 o 
 -10   1   6        1.24        8.16      7.59 o 
  -9   1   6        3.15        3.87      7.11 o 
  -8   1   6      133.11      135.14     13.35 o 
  -7   1   6      408.55      463.61     22.13 o 
  -6   1   6       64.47       64.69      6.55 o 
  -5   1   6       85.69       90.53      6.05 o 
  -4   1   6        3.12        1.64      2.56 o 
  -3   1   6        0.35       -1.16      2.05 o 
  -2   1   6       84.55       90.52      5.75 o 
  -1   1   6       21.31       15.70      3.20 o 
   0   1   6      970.27      949.47     17.15 o 
   1   1   6        6.61        7.35      2.81 o 
   2   1   6        0.05       -0.24      2.54 o 
   3   1   6       24.99       25.01      3.93 o 
   4   1   6       90.38       92.59      6.97 o 
   5   1   6       78.02       41.70      5.61 o 
   6   1   6        6.83        2.83      3.65 o 
   7   1   6       17.59       12.94      5.45 o 
   8   1   6        0.03        5.75      6.43 o 
  -9   2   6       34.95       36.03      8.26 o 
  -8   2   6       34.16       35.23      8.58 o 
  -7   2   6       27.39       39.37      7.85 o 
  -6   2   6       44.03       44.26      5.66 o 
  -5   2   6       11.33        9.06      3.61 o 
  -4   2   6       59.29       60.13      5.08 o 
  -3   2   6        0.60        4.09      2.88 o 
  -2   2   6        2.93        0.34      2.42 o 
  -1   2   6        1.09        1.02      2.46 o 
   0   2   6      254.72      246.00      8.92 o 
   1   2   6       48.32       37.16      4.93 o 
   2   2   6        0.00       -0.10      2.11 o 
   3   2   6        3.19        3.03      3.71 o 
   4   2   6        3.35        3.55      3.84 o 
   5   2   6        7.95        7.79      4.04 o 
   6   2   6        1.12       -0.89      4.23 o 
   7   2   6        0.01       -2.50      4.37 o 
  -9   3   6       29.77       24.40      8.65 o 
  -8   3   6        0.00       -0.92      6.99 o 
  -7   3   6        2.18        4.69      5.98 o 
  -6   3   6       54.99       52.58      6.20 o 
  -5   3   6        0.02        0.12      3.27 o 
  -4   3   6        0.35       -2.69      2.38 o 
  -3   3   6        1.34        4.77      2.84 o 
  -2   3   6       18.94       14.06      3.41 o 
  -1   3   6        3.49        3.91      3.47 o 
   0   3   6       69.83       69.33      6.43 o 
   1   3   6      323.38      314.01     10.64 o 
   2   3   6        1.68        2.95      2.48 o 
   3   3   6        0.10       -0.43      3.06 o 
   4   3   6        2.53        3.02      3.02 o 
   5   3   6       98.13       89.73      8.96 o 
   6   3   6        5.54        6.96      5.27 o 
   7   3   6       12.19        5.52     10.64 o 
  -9   4   6        0.01       -1.96      6.75 o 
  -8   4   6        3.89        5.95      4.58 o 
  -7   4   6       78.81       74.72      7.49 o 
  -6   4   6       79.13       86.53      8.07 o 
  -5   4   6      148.12      147.06      9.43 o 
  -4   4   6       24.61       27.87      4.91 o 
  -3   4   6      117.30      126.45      8.59 o 
  -2   4   6       35.50       32.82      5.05 o 
  -1   4   6       14.26       14.95      3.95 o 
   0   4   6        0.78        2.36      3.62 o 
   1   4   6      502.97      531.58     26.19 o 
   2   4   6      232.10      239.92      9.12 o 
   3   4   6      550.01      552.20     15.60 o 
   4   4   6        9.53        7.25      3.88 o 
   5   4   6       15.86       13.24      4.21 o 
   6   4   6       15.74       14.17      5.45 o 
   7   4   6        0.26        2.03     11.85 o 
  -9   5   6       64.09       79.64     10.84 o 
  -8   5   6        0.57        2.34      4.79 o 
  -7   5   6        3.87        4.50      3.82 o 
  -6   5   6       64.41       73.05      9.69 o 
  -5   5   6       21.54       22.09      7.13 o 
  -4   5   6       97.00       97.98     12.00 o 
  -3   5   6        2.29        0.60      3.30 o 
  -2   5   6        0.01        1.02      3.07 o 
  -1   5   6       58.93       52.18      6.34 o 
   0   5   6      432.99      458.26     16.25 o 
   1   5   6      127.91      119.48      9.23 o 
   2   5   6     1251.99     1343.24     21.98 o 
   3   5   6      711.90      727.32     18.48 o 
   4   5   6       92.23       82.03      6.94 o 
   5   5   6       61.77       77.42      9.25 o 
   6   5   6       13.79       14.78      8.19 o 
   7   5   6      125.66      136.86     24.26 o 
  -8   6   6        0.34       -6.48      8.92 o 
  -7   6   6        3.35        4.26      5.24 o 
  -6   6   6       22.65       24.53      6.91 o 
  -5   6   6        2.27        3.49      5.06 o 
  -4   6   6       18.72       11.09      6.25 o 
  -3   6   6       20.99       35.69      8.83 o 
  -2   6   6        4.58        2.84      3.96 o 
  -1   6   6        1.17        2.66      3.33 o 
   0   6   6       74.71       76.93      7.83 o 
   1   6   6       21.81       12.83      3.80 o 
   2   6   6      137.64      137.96      8.39 o 
   3   6   6      120.55      112.61      9.21 o 
   4   6   6        0.06       -2.02      3.58 o 
   5   6   6        3.23        3.04      3.86 o 
   6   6   6        2.33       -0.37      7.08 o 
  -8   7   6       15.86       10.79      6.19 o 
  -7   7   6        0.14        5.71      5.65 o 
  -6   7   6        2.79        5.42      5.12 o 
  -5   7   6       20.65       17.40      6.02 o 
  -4   7   6        1.44        4.63      4.70 o 
  -3   7   6       13.27       14.71      5.80 o 
  -2   7   6       78.52       74.21     11.42 o 
  -1   7   6        5.45       -2.18      5.41 o 
   0   7   6       12.70       14.97      6.09 o 
   1   7   6      131.56      133.75     10.43 o 
   2   7   6       73.47       73.63      6.84 o 
   3   7   6       72.24       60.81      7.21 o 
   4   7   6        1.74        3.79      4.21 o 
   5   7   6       30.00       31.25      6.92 o 
   6   7   6        1.88       16.43      9.07 o 
  -7   8   6       61.77       57.26     13.68 o 
  -6   8   6        1.16       -3.67      4.69 o 
  -5   8   6       15.09       17.14      6.00 o 
  -4   8   6        2.56        2.59      4.64 o 
  -3   8   6       14.93       12.96      6.91 o 
  -2   8   6      118.83      110.28     11.78 o 
  -1   8   6       16.57       16.22      6.36 o 
   0   8   6      135.60      135.23     12.92 o 
   1   8   6       14.24       17.18      5.48 o 
   2   8   6       27.19       25.41      4.70 o 
   3   8   6       13.08       17.34      5.44 o 
   4   8   6        1.59        1.03      4.15 o 
   5   8   6      101.10      110.46     13.36 o 
  -6   9   6        0.36       -0.50      4.97 o 
  -5   9   6        5.50        7.52      5.69 o 
  -4   9   6        3.96       -0.67      4.84 o 
  -3   9   6        0.49        7.89      5.71 o 
  -2   9   6        8.94        5.23      7.29 o 
  -1   9   6        0.87        1.72      5.16 o 
   0   9   6      176.99      172.81     15.09 o 
   1   9   6        1.56        2.75      4.07 o 
   2   9   6       30.27       27.44      4.86 o 
   3   9   6       10.71       15.55      5.82 o 
   4   9   6      113.26      135.46     11.19 o 
  -5  10   6        2.63        8.30      5.43 o 
  -4  10   6        0.21       -1.71      5.85 o 
  -3  10   6        7.21        5.78      6.61 o 
  -2  10   6       27.40       32.89      8.18 o 
  -1  10   6       18.55       21.09      7.50 o 
   0  10   6       19.20       17.37      9.37 o 
   1  10   6        2.37        3.94      4.90 o 
   2  10   6        0.11        2.42      3.35 o 
   3  10   6       31.19       35.67      7.02 o 
  -4  11   6       18.90       18.29      7.30 o 
  -3  11   6        0.80        4.56      6.93 o 
  -2  11   6       44.09       44.30      9.45 o 
  -1  11   6        1.17       -2.06      4.56 o 
   0  11   6        1.98        3.24      4.49 o 
   1  11   6        2.36        2.63      5.15 o 
   2  11   6        0.06        0.29      4.15 o 
  -9   1   7       20.68       13.67      7.12 o 
  -8   1   7       11.92       11.65      6.91 o 
  -7   1   7        2.63        2.61      4.58 o 
  -6   1   7        5.12        4.86      4.87 o 
  -5   1   7        2.03        9.34      3.34 o 
  -4   1   7        8.49        1.14      3.08 o 
  -3   1   7      332.83      340.79     11.26 o 
  -2   1   7        3.27        2.15      2.96 o 
  -1   1   7      125.08      122.96      6.98 o 
   0   1   7       65.26       63.33      5.59 o 
   1   1   7      198.90      197.96      7.39 o 
   2   1   7        4.47       11.50     11.18 o 
   3   1   7       73.71       66.41      7.45 o 
   4   1   7      134.55      120.36      9.96 o 
   5   1   7        0.30        0.36      4.20 o 
   6   1   7        8.22        5.72      4.95 o 
  -9   2   7       19.13       19.88      7.92 o 
  -8   2   7       90.14      105.25     12.20 o 
  -7   2   7       35.02       34.84     10.51 o 
  -6   2   7      127.09      128.10      9.41 o 
  -5   2   7        1.78       -2.68      3.79 o 
  -4   2   7        1.88        0.55      3.11 o 
  -3   2   7       12.13       11.13      3.37 o 
  -2   2   7        9.01        9.32      3.18 o 
  -1   2   7      450.86      448.21     15.95 o 
   0   2   7      387.29      373.79     15.01 o 
   1   2   7      135.30      120.84      7.86 o 
   2   2   7       34.92       33.22      4.56 o 
   3   2   7        0.05       -0.81      3.47 o 
   4   2   7        8.89       12.88      4.75 o 
   5   2   7        1.59        1.83      3.84 o 
   6   2   7        4.96       11.89      5.62 o 
  -8   3   7       16.55       19.82      7.59 o 
  -7   3   7        0.00       -2.98      4.74 o 
  -6   3   7        1.51        1.50      6.18 o 
  -5   3   7       15.21       11.07      4.16 o 
  -4   3   7       21.36       13.58      4.32 o 
  -3   3   7      127.71      118.06      8.73 o 
  -2   3   7       30.74       29.76      5.37 o 
  -1   3   7       54.94       53.51      6.68 o 
   0   3   7      144.89      141.13      9.71 o 
   1   3   7      392.08      417.45     14.06 o 
   2   3   7        2.69        1.24      3.11 o 
   3   3   7        4.18        6.81      5.00 o 
   4   3   7      327.27      354.10     16.25 o 
   5   3   7        0.04        0.80      4.40 o 
   6   3   7       30.09       29.83      7.04 o 
  -8   4   7        2.17       10.89     10.59 o 
  -7   4   7        0.25        3.42      6.20 o 
  -6   4   7       88.40      100.56     11.24 o 
  -5   4   7       75.62       71.42      9.04 o 
  -4   4   7        0.13        0.62      4.50 o 
  -3   4   7       15.97       16.22      5.17 o 
  -2   4   7        0.64        0.74      3.28 o 
  -1   4   7      111.61      113.80      8.73 o 
   0   4   7      115.69      118.67      9.99 o 
   1   4   7       20.22       15.84      4.39 o 
   2   4   7        0.99        0.90      3.07 o 
   3   4   7        5.18        2.77      4.32 o 
   4   4   7       34.98       36.90      6.91 o 
   5   4   7        0.00        0.79      4.51 o 
   6   4   7        3.03        2.31      5.83 o 
  -8   5   7        0.78       -2.03      9.27 o 
  -7   5   7        4.86        4.40      6.24 o 
  -6   5   7        3.42        1.46      5.47 o 
  -5   5   7        0.44       -1.04      4.05 o 
  -4   5   7       34.26       36.75      7.19 o 
  -3   5   7        2.19        0.51      3.78 o 
  -2   5   7       18.47       16.96      4.58 o 
  -1   5   7       36.24       29.39      5.39 o 
   0   5   7        6.26        5.54      4.26 o 
   1   5   7      217.95      215.14     10.83 o 
   2   5   7       25.23       15.83      4.48 o 
   3   5   7       30.86       25.29      6.43 o 
   4   5   7        7.34        8.20      5.12 o 
   5   5   7        2.37       -1.33      6.44 o 
  -7   6   7        2.71        1.63      5.32 o 
  -6   6   7      199.16      186.20     15.44 o 
  -5   6   7       22.70       20.11      6.75 o 
  -4   6   7        7.15        5.27      4.89 o 
  -3   6   7       23.92       27.60      6.12 o 
  -2   6   7       17.01       23.59      7.40 o 
  -1   6   7        8.33        7.02      4.22 o 
   0   6   7      751.66      819.55     24.24 o 
   1   6   7      134.90      138.25      9.38 o 
   2   6   7      299.58      307.01     13.43 o 
   3   6   7        7.67        8.91      5.67 o 
   4   6   7       29.13       26.43      7.63 o 
   5   6   7        1.98        5.44      6.52 o 
  -7   7   7        9.64        4.00     10.99 o 
  -6   7   7        5.09        4.96      5.47 o 
  -5   7   7        1.77        0.53      6.21 o 
  -4   7   7       54.82       50.20     13.32 o 
  -3   7   7        6.61        3.66      4.82 o 
  -2   7   7       16.03       13.70      5.71 o 
  -1   7   7        4.66       -1.33      4.17 o 
   0   7   7       73.52       62.28      9.75 o 
   1   7   7      217.38      251.13     14.64 o 
   2   7   7        0.62        3.57      3.85 o 
   3   7   7        0.69       -1.99      4.70 o 
   4   7   7      156.72      189.14     16.51 o 
  -6   8   7       11.69       11.75      7.52 o 
  -5   8   7        6.85        6.99      6.84 o 
  -4   8   7        3.29       -0.28      6.65 o 
  -3   8   7        3.04       -0.16      5.53 o 
  -2   8   7        0.66        5.17      6.62 o 
  -1   8   7        0.20        0.97      5.62 o 
   0   8   7       71.93       67.82     10.01 o 
   1   8   7        1.23        6.68      4.82 o 
   2   8   7        0.14        2.04      3.88 o 
   3   8   7       11.57       16.17      5.67 o 
   4   8   7        3.28        7.27      5.72 o 
  -5   9   7       20.36       17.97     12.99 o 
  -4   9   7       22.58       19.07      7.51 o 
  -3   9   7       45.17       40.61      9.00 o 
  -2   9   7       19.94       20.60      6.53 o 
  -1   9   7        4.63        4.94      5.64 o 
   0   9   7        8.82        7.47      5.84 o 
   1   9   7        3.51        7.35      4.66 o 
   2   9   7       36.25       43.54      6.21 o 
   3   9   7        0.59       -0.93      6.59 o 
  -3  10   7       61.09       60.37     10.06 o 
  -2  10   7       61.37       51.17     10.42 o 
  -1  10   7      159.70      175.10     17.20 o 
   0  10   7        0.38        6.08      5.46 o 
   1  10   7        0.80       -1.61      6.01 o 
  -8   0   8        9.33        4.46     10.13 o 
  -7   0   8        0.27       -0.51      8.81 o 
  -6   0   8        4.41        1.47      6.08 o 
  -5   0   8        8.47        9.95      4.98 o 
  -4   0   8      334.90      303.97     16.43 o 
  -3   0   8       86.22       72.81      8.63 o 
  -2   0   8      370.41      357.39     17.36 o 
  -1   0   8        0.14        4.68      4.50 o 
   0   0   8       40.01       27.78      6.29 o 
   1   0   8       15.08        9.64      4.44 o 
   2   0   8       34.63       25.23      9.47 o 
   3   0   8      137.02      117.11     17.93 o 
   4   0   8       21.54       23.10      9.52 o 
   5   0   8       38.05       38.90     11.80 o 
  -8   1   8       22.51       27.46      8.40 o 
  -7   1   8        4.01        6.09      5.08 o 
  -6   1   8       38.41       41.07      7.59 o 
  -5   1   8       36.87       31.08      5.56 o 
  -4   1   8       54.35       44.83      5.08 o 
  -3   1   8       12.75       13.83      3.77 o 
  -2   1   8        0.80        1.48      3.31 o 
  -1   1   8       11.02        7.05      4.05 o 
   0   1   8       34.11       37.09      6.10 o 
   1   1   8      141.56      152.95      9.10 o 
   2   1   8       29.34       33.82      5.22 o 
   3   1   8        2.29       -3.38      3.95 o 
   4   1   8       11.19        7.20      5.40 o 
   5   1   8        3.84        5.56      5.84 o 
  -8   2   8        9.46       25.59      8.11 o 
  -7   2   8        0.90        5.07      7.14 o 
  -6   2   8        4.53        4.49      4.27 o 
  -5   2   8        4.26        2.75      4.99 o 
  -4   2   8        2.07       -0.72      4.12 o 
  -3   2   8        1.78       -1.90      4.05 o 
  -2   2   8       92.90       85.51      7.82 o 
  -1   2   8       17.03       15.26      4.45 o 
   0   2   8        0.00        0.84      4.17 o 
   1   2   8       19.71       16.02      4.25 o 
   2   2   8        0.01       -1.74      3.04 o 
   3   2   8        9.45       12.01      4.67 o 
   4   2   8        3.91        3.40      4.39 o 
   5   2   8        2.02        3.61      5.06 o 
  -7   3   8       17.45       24.21     11.85 o 
  -6   3   8        2.37        2.79      5.91 o 
  -5   3   8       16.12       13.05      5.28 o 
  -4   3   8        0.54        2.65      4.36 o 
  -3   3   8       34.00       34.03      5.86 o 
  -2   3   8        0.82       -0.51      3.90 o 
  -1   3   8        0.74       -3.24      4.26 o 
   0   3   8       15.96       10.18      4.88 o 
   1   3   8       34.85       37.43      5.59 o 
   2   3   8        8.21        9.24      3.78 o 
   3   3   8       22.39       23.46      7.90 o 
   4   3   8        6.26        5.26      4.41 o 
   5   3   8       32.69       32.93      6.98 o 
  -7   4   8       31.12       34.75     11.75 o 
  -6   4   8       30.75       28.20      7.60 o 
  -5   4   8        9.02       11.37      7.19 o 
  -4   4   8       42.23       27.40      7.71 o 
  -3   4   8       31.23       26.09      5.46 o 
  -2   4   8        0.43        2.72      4.02 o 
  -1   4   8      371.70      388.76     16.71 o 
   0   4   8      410.64      458.31     18.26 o 
   1   4   8       21.53       24.96      4.89 o 
   2   4   8       41.72       42.27      5.85 o 
   3   4   8        0.71       -1.61      3.63 o 
   4   4   8        5.65       10.01      5.01 o 
  -7   5   8       16.71       18.13      7.73 o 
  -6   5   8        2.84       -0.18      8.86 o 
  -5   5   8       17.74       15.71      6.50 o 
  -4   5   8        1.14        3.00      4.70 o 
  -3   5   8       20.41       21.00      5.96 o 
  -2   5   8        1.62        1.05      3.94 o 
  -1   5   8        9.07        5.61      4.78 o 
   0   5   8      610.83      716.26     23.41 o 
   1   5   8       49.48       38.10      5.89 o 
   2   5   8       15.43       11.88      4.33 o 
   3   5   8       61.66       71.40      8.75 o 
   4   5   8        4.48        5.29      5.31 o 
  -6   6   8        0.09        5.83      5.58 o 
  -5   6   8        0.00       -0.33      5.35 o 
  -4   6   8        1.15       -2.81      4.58 o 
  -3   6   8        0.06       -7.69      5.55 o 
  -2   6   8       32.79       34.51      6.41 o 
  -1   6   8       28.58       29.36      6.13 o 
   0   6   8      145.86      166.91     12.31 o 
   1   6   8       17.36       16.52      5.36 o 
   2   6   8       19.64       18.36      4.88 o 
   3   6   8       22.78       27.03      6.68 o 
  -5   7   8        0.82       -1.10      5.45 o 
  -4   7   8       16.22        6.34      7.38 o 
  -3   7   8        1.70        1.09      6.83 o 
  -2   7   8       33.42       30.64      6.91 o 
  -1   7   8       22.88       19.74      6.39 o 
   0   7   8      160.65      172.34     12.41 o 
   1   7   8       30.97       27.58      6.35 o 
   2   7   8       11.48       13.33      5.41 o 
  -4   8   8       15.35       10.72      7.29 o 
  -3   8   8        0.07       -5.38      5.06 o 
  -2   8   8       39.53       47.66      9.51 o 
  -1   8   8       27.44       31.54      8.07 o 
   0   8   8        2.54        1.79      6.27 o 
   1   8   8       64.91       64.87      8.98 o 
  -6   1   9        1.95       15.65     10.13 o 
  -5   1   9        2.33        5.35      5.76 o 
  -4   1   9       27.10       14.01      6.30 o 
  -3   1   9        4.44        1.28      3.57 o 
  -2   1   9        7.05        6.99      4.23 o 
  -1   1   9       39.90       43.70      6.78 o 
   0   1   9        0.42        7.55      5.44 o 
   1   1   9      164.70      166.71     15.38 o 
   2   1   9        3.17        3.04      5.91 o 
   3   1   9        0.02       -0.66      5.01 o 
  -6   2   9        0.44        1.22      9.57 o 
  -5   2   9       59.77       53.08      9.78 o 
  -4   2   9       31.14       29.73      6.33 o 
  -3   2   9        2.28        1.05      4.07 o 
  -2   2   9       10.85        3.71      4.32 o 
  -1   2   9       11.66       10.47      5.12 o 
   0   2   9       51.34       47.46      7.21 o 
   1   2   9        6.11        2.91      4.07 o 
   2   2   9        5.11        6.29      3.77 o 
   3   2   9       43.48       56.44     10.59 o 
  -6   3   9        1.13        1.86      4.66 o 
  -5   3   9        2.58        7.48      5.46 o 
  -4   3   9        2.41       -2.25      5.03 o 
  -3   3   9       35.41       35.07      6.16 o 
  -2   3   9       39.80       33.85      6.72 o 
  -1   3   9      132.37      125.29     10.41 o 
   0   3   9       25.11       20.38      5.98 o 
   1   3   9       89.64       93.15      8.07 o 
   2   3   9       24.46       27.91      5.58 o 
   3   3   9        1.12        2.95      5.09 o 
  -5   4   9        6.70       11.50      6.40 o 
  -4   4   9        3.04        1.04      6.28 o 
  -3   4   9       65.22       67.84      8.36 o 
  -2   4   9       14.30       18.76      5.23 o 
  -1   4   9        0.30        0.20      3.69 o 
   0   4   9        0.12        1.20      4.34 o 
   1   4   9       24.36       24.95      5.48 o 
   2   4   9       38.03       35.40      5.78 o 
  -4   5   9        3.91       -6.32      6.43 o 
  -3   5   9        0.18        1.12      5.02 o 
  -2   5   9        3.46        3.63      4.88 o 
  -1   5   9       19.42       16.29      5.74 o 
   0   5   9        7.99        3.25      4.84 o 
   1   5   9        2.44        3.10      4.04 o 
  -3   6   9       99.46       95.78     12.95 o 
  -2   6   9      145.31      144.63     11.56 o 
  -1   6   9      196.76      202.84     13.98 o 
   0   6   9       29.54       31.80      9.57 o 
  -3   0  10        0.85        0.66      5.88 o 
  -2   0  10        3.82        8.86      9.52 o 
  -1   0  10       10.45       11.25      9.88 o 
   0   0  10       71.88       90.06     16.82 o 
  -3   1  10       11.56       11.38      6.52 o 
  -2   1  10        1.61       -0.27      4.37 o 
  -1   1  10       20.84        8.67      6.23 o 
   0   1  10        8.33        6.69      6.28 o 
  -2   2  10        2.17        2.68      4.18 o 
  -1   2  10       10.70        3.78      7.03 o 
                                                 
